# Supplementary material for: Development of Radiomic-Based Model to Predict Clinical Outcomes in Non-Small Cell Lung Cancer Patients Treated with Immunotherapy
Source: Cancers (Basel). 2022 Nov 30;14(23):5931. doi: 10.3390/cancers14235931 (PMC9739232; doi:10.3390/cancers14235931)
Supplement: Supplementary file 1 [file cancers-14-05931-s001.zip]

Archive with 1 entries (1 files):
- cancers-1876276-supplementary.pdf
